# Supplementary material for: An Update of Phenotypic–Genotypic IMNEPD Cases and a Bioinformatics Analysis of the New PTRH2 Gene Variants
Source: Genes (Basel). 2024 Nov 25;15(12):1508. doi: 10.3390/genes15121508 (PMC11675358; doi:10.3390/genes15121508)
Supplement: Supplementary file 1 [file genes-15-01508-s001.zip]

Archive with 1 entries (1 files):
- genes-3303689-supplementary.pdf
